# Supplementary material for: Performance of a Pilot-Scale Continuous Flow Ozone-Based Hospital Wastewater Treatment System
Source: Antibiotics (Basel). 2023 May 19;12(5):932. doi: 10.3390/antibiotics12050932 (PMC10215370; doi:10.3390/antibiotics12050932)
Supplement: Supplementary file 1 [file antibiotics-12-00932-s001.zip]

Archive with 11 entries (11 files):
- .DS_Store
- Figure_S1.pdf
- Figure_S2.pdf
- Table_S1.pdf
- Table_S2.pdf
- Table_S3.pdf
- Table_S4.pdf
- Table_S5.pdf
- Table_S6.pdf
- Table_S7.pdf
- Table_S8.pdf
